# Supplementary material for: Prevalence of urinary tract infections and risk factors among diabetic patients in Ethiopia, a systematic review and meta-analysis
Source: PLoS One. 2023 Jan 17;18(1):e0278028. doi: 10.1371/journal.pone.0278028 (PMC9844928; doi:10.1371/journal.pone.0278028)
Supplement: S1 Dataset — (XLSX) [file pone.0278028.s004.xlsx]

## Sheet: data_extraction
	author	Pub_year	Region	Study_design	Setting	Study_area	Samlpe size	Event
	Yeshitela.B et al	2012	Addis Abeba	Cross sectional	Institution based	Addis Abeba	413	45
	Feleke Y. et al	2007	Addis Abeba	Cross sectional	Institution based	Addis Abeba	179	25
	Betelhem W. et al	2021	Amhara	Cross sectional	Institution based	Dessie	359	80
	Degu A. et al	2017	Harari	Cross sectional	Institution based	Harar	240	37
	Demiss N. et al	2017	SNNP	Cross sectional	Institution based	Hawassa	240	33
	Gebremedhin Y. et al	2021	Addis Abeba	Cross sectional	Institution based	Addis Abeba	225	22
	Gizachew Y. et al	2012	Amhara	Cross sectional	Institution based	Gondar	422	75
	Hiwot K. et al	2019	Addis Abeba	Cross sectional	Institution based	Addis Abeba	248	56
	Mekuanenet A. et al	2020	Amhara	Cross sectional	Institution based	Dessie	336	39
	Mohammed A. et al	2019	SNNP	Cross sectional	Institution based	Arbaminch	239	81
	Seble W. et al	2017	Amhara	Cross sectional	Institution based	Debre tabor	192	21
	Selamu K. et al	2017	Oromia	Cross sectional	Institution based	Nekemte	200	33
	Tesfaye G. et al	2018	Oromia	Crossectional	Institution based	Metu	233	39
	Aley M. et al	2020	SNNP	Crossectional	Institution based	Hawassa	247	26

## Sheet: Factors
ID	author	Pub_year	Study_design	sample	AOR_female sex	LBAOR_female sex	UBAOR_female sex	AOR_diabetes> 5yrs	LBAOR_diabetes> 5yr	UBAOR_diabetes> 5yr	AOR_comorbidity	LBAOR_comorbidity	UBAOR_comorbidity	AOR_kchat chewr	LBAOR_kchat chewr	UBAOR_kchat chewr	AOR_age>55 yrs	LBAOR_age>55 yrs	UBAOR_age>55 yrs	AOR_previous UTI hx	LBAOR_previous UTI hx	UBAOR_previous UTI hx	AOR_illitrate	LBAOR_illitrate	UBAOR_illitrate	AOR_diabetes>10yrs	LBAOR_diabetes>10yrs	UBAOR_diabetes>10yrs	AOR_no hx of Uti	LBAOR_no hx of Uti	UBAOR_no hx of Uti		AOR_Bg>126	LBAOR_Bg>126	UBAOR_Bg>126		AOR_Type 2 Dm	LBAOR_Type 2 Dm	UBAOR_Type 2 Dm	AOR_no hx of antibiotic	LBAOR_no hx of antibiotic	UBAOR_no hx of antibiotic	AOR_having Sx of UTi	LBAOR_having Sx of Uti	UBAOR_having Sx of Uti
1	Betelhem W. et al	2021	Cross sectional	359	2.46	1.4	4.32	1.98	1.05	3.72	4.87	2.76	8.59	1.84	1.04	3.24
2	Degu A. et al	2017	Cross sectional	240	2.51	1.52	6.104													2.23	1.33	6.52
3	Demiss N. et al	2017	Cross sectional	240																			2.51	1.052	5.989				3.547	1.186	10.611		0.402	0.161	1.001
4	Gebremedhin Y. et al	2021	Cross sectional	225																4.709	1.873	11.842				4.364	1.637	11.629
5	Gizachew Y. et al	2012	Cross sectional	422																																	0.295	0.175	0.498	3.288	1.52	7.111
6	Hiwot K. et al	2019	Cross sectional	248																2.87	1.16	7.08
7	Mekuanenet A. et al	2020	Cross sectional	336																			7.226	1.478	35.34																		2.702	1.102	6.624
8	Mohammed A. et al	2019	Cross sectional	239	6.549	3.183	13.476
9	Selamu K. et al	2017	Cross sectional	200																3.2	1.2	8.7	9.3	1.1	79.2
10	Tesfaye G. et al	2018	Cross sectional	233	3.56	1.44	8.76													2.31	1.09	4.9	2.55	1.19	5.49
					\
